# Supplementary material for: Ferritin and Ferritin-to-Hemoglobin Ratio as Promising Prognostic Biomarkers of Severity in Acute Pancreatitis—A Cohort Study
Source: Biomedicines. 2024 Jan 4;12(1):106. doi: 10.3390/biomedicines12010106 (PMC10813292; doi:10.3390/biomedicines12010106)
Supplement: Supplementary file 1 [file biomedicines-12-00106-s001.zip]

Archive with 1 entries (1 files):
- biomedicines-2784241-supplementary.pdf
